# Supplementary material for: Iridium-Catalyzed and pH-Dependent Reductions of Nitroalkenes to Ketones
Source: Molecules. 2022 Nov 13;27(22):7822. doi: 10.3390/molecules27227822 (PMC9696932; doi:10.3390/molecules27227822)
Supplement: Supplementary file 1 [file molecules-27-07822-s001.zip]

Archive with 1 entries (1 files):
- molecules-2024023-supplementary.pdf
